# Supplementary material for: Identification of genome-wide SNP-SNP interactions associated with important traits in chicken
Source: BMC Genomics. 2017 Nov 21;18:892. doi: 10.1186/s12864-017-4252-y (PMC5698929; doi:10.1186/s12864-017-4252-y)
Supplement: Supplementary file 2 — The 421 pairs of SNPs with significant interaction effects on testis weight (TeW). (XLSX 67 kb) [file 12864_2017_4252_MOESM2_ESM.xlsx]

## Sheet: 工作表1
Additional file 1: Table S1 The 421 pairs of SNPs with significant interaction effects on testis weight (TeW)
GGA1	Position1	Locus1	RS#	GGA2	Position2	Locus2	RS#	Trait	Test	P_value
3	67329136	GGaluGA227368	rs313119302	10	10985760	Gga_rs14722408	rs14722408	TeW	AA	1.4e-17
4	6363757	Gga_rs14423807	rs14423807	10	8906515	Gga_rs14946630	rs14946630	TeW	AA	1.56e-17
4	6363757	Gga_rs14423807	rs14423807	10	9446678	GGaluGA068863	rs318221137	TeW	AA	1.58e-17
4	6300901	Gga_rs14423789	rs14423789	10	8906515	Gga_rs14946630	rs14946630	TeW	AA	2.85e-17
4	6300901	Gga_rs14423789	rs14423789	10	9446678	GGaluGA068863	rs318221137	TeW	AA	3.21e-17
Z	41304561	Gga_rs16132921	rs16132921	21	423299	Gga_rs13602346	rs13602346	TeW	AA	4.97e-17
Z	41304561	Gga_rs16132921	rs16132921	21	332687	GGaluGA181868	rs313888034	TeW	AA	2.79e-16
10	5507861	GGaluGA067711	rs315220678	19	455608	Gga_rs15834332	rs15834332	TeW	AA	3.81e-16
Z	41304561	Gga_rs16132921	rs16132921	21	402941	Gga_rs14281175	rs14281175	TeW	AA	3.94e-16
1	45526915	Gga_rs13650915	rs13650915	10	10985760	Gga_rs14722408	rs14722408	TeW	AA	4.08e-16
3	67329136	GGaluGA227368	rs313119302	10	8906515	Gga_rs14946630	rs14946630	TeW	AA	4.75e-16
Z	39189946	Gga_rs14745723	rs14745723	21	423299	Gga_rs13602346	rs13602346	TeW	AA	6.71e-16
Z	39256770	Gga_rs14787078	rs14787078	21	423299	Gga_rs13602346	rs13602346	TeW	AA	6.71e-16
Z	39223668	Gga_rs16131986	rs16131986	21	423299	Gga_rs13602346	rs13602346	TeW	AA	6.71e-16
Z	38066346	Gga_rs16768723	rs16768723	21	423299	Gga_rs13602346	rs13602346	TeW	AA	6.71e-16
Z	39415378	Gga_rs16781713	rs16781713	21	423299	Gga_rs13602346	rs13602346	TeW	AA	6.71e-16
Z	38545044	GGaluGA351567	rs317567123	21	423299	Gga_rs13602346	rs13602346	TeW	AA	6.71e-16
Z	40514085	Gga_rs16754179	rs16754179	21	423299	Gga_rs13602346	rs13602346	TeW	AA	1.5e-15
1	45656703	Gga_rs13860553	rs13860553	10	10985760	Gga_rs14722408	rs14722408	TeW	AA	1.77e-15
10	10985760	Gga_rs14722408	rs14722408	23	2220079	Gga_rs3137195	rs3137195	TeW	AA	3.23e-15
Z	72280241	Gga_rs16778579	rs16778579	10	10985760	Gga_rs14722408	rs14722408	TeW	AA	3.42e-15
Z	39189946	Gga_rs14745723	rs14745723	21	332687	GGaluGA181868	rs313888034	TeW	AA	3.52e-15
Z	39256770	Gga_rs14787078	rs14787078	21	332687	GGaluGA181868	rs313888034	TeW	AA	3.52e-15
Z	39223668	Gga_rs16131986	rs16131986	21	332687	GGaluGA181868	rs313888034	TeW	AA	3.52e-15
Z	38066346	Gga_rs16768723	rs16768723	21	332687	GGaluGA181868	rs313888034	TeW	AA	3.52e-15
Z	39415378	Gga_rs16781713	rs16781713	21	332687	GGaluGA181868	rs313888034	TeW	AA	3.52e-15
Z	38545044	GGaluGA351567	rs317567123	21	332687	GGaluGA181868	rs313888034	TeW	AA	3.52e-15
Z	40514085	Gga_rs16754179	rs16754179	21	332687	GGaluGA181868	rs313888034	TeW	AA	1.14e-14
Z	71972755	Gga_rs14781747	rs14781747	10	10985760	Gga_rs14722408	rs14722408	TeW	AA	1.28e-14
Z	37562582	Gga_rs14765605	rs14765605	21	423299	Gga_rs13602346	rs13602346	TeW	AA	1.31e-14
2	113366864	GGaluGA164305	rs314432362	10	8906515	Gga_rs14946630	rs14946630	TeW	AA	1.41e-14
Z	45300030	Gga_rs14015526	rs14015526	21	332687	GGaluGA181868	rs313888034	TeW	AA	1.63e-14
3	57431390	Gga_rs14364587	rs14364587	10	1857799	Gga_rs13615525	rs13615525	TeW	AA	2.29e-14
10	5517695	Gga_rs13678064	rs13678064	19	455608	Gga_rs15834332	rs15834332	TeW	AA	2.62e-14
Z	45300030	Gga_rs14015526	rs14015526	21	423299	Gga_rs13602346	rs13602346	TeW	AA	2.98e-14
Z	39189946	Gga_rs14745723	rs14745723	21	332352	GGaluGA181865	rs314965954	TeW	AA	3.05e-14
Z	39256770	Gga_rs14787078	rs14787078	21	332352	GGaluGA181865	rs314965954	TeW	AA	3.05e-14
Z	39223668	Gga_rs16131986	rs16131986	21	332352	GGaluGA181865	rs314965954	TeW	AA	3.05e-14
Z	38066346	Gga_rs16768723	rs16768723	21	332352	GGaluGA181865	rs314965954	TeW	AA	3.05e-14
Z	39415378	Gga_rs16781713	rs16781713	21	332352	GGaluGA181865	rs314965954	TeW	AA	3.05e-14
Z	38545044	GGaluGA351567	rs317567123	21	332352	GGaluGA181865	rs314965954	TeW	AA	3.05e-14
Z	37246321	Gga_rs14765324	rs14765324	21	423299	Gga_rs13602346	rs13602346	TeW	AA	3.15e-14
Z	41304561	Gga_rs16132921	rs16132921	7	15292536	Gga_rs14610843	rs14610843	TeW	AA	3.2e-14
Z	39189946	Gga_rs14745723	rs14745723	21	165390	Gga_rs16176404	rs16176404	TeW	AA	3.21e-14
Z	39256770	Gga_rs14787078	rs14787078	21	165390	Gga_rs16176404	rs16176404	TeW	AA	3.21e-14
Z	39223668	Gga_rs16131986	rs16131986	21	165390	Gga_rs16176404	rs16176404	TeW	AA	3.21e-14
Z	38066346	Gga_rs16768723	rs16768723	21	165390	Gga_rs16176404	rs16176404	TeW	AA	3.21e-14
Z	39415378	Gga_rs16781713	rs16781713	21	165390	Gga_rs16176404	rs16176404	TeW	AA	3.21e-14
Z	38545044	GGaluGA351567	rs317567123	21	165390	Gga_rs16176404	rs16176404	TeW	AA	3.21e-14
Z	37440770	Gga_rs16768474	rs16768474	21	423299	Gga_rs13602346	rs13602346	TeW	AA	3.98e-14
17	8239033	GGaluGA116954	rs313593804	5	42038384	Gga_rs15711806	rs15711806	TeW	AA	4.71e-14
5	44276349	GGaluGA286448	rs314551702	8	13629018	Gga_rs15914411	rs15914411	TeW	AA	4.77e-14
Z	41304561	Gga_rs16132921	rs16132921	21	332352	GGaluGA181865	rs314965954	TeW	AA	4.83e-14
Z	45300030	Gga_rs14015526	rs14015526	21	297203	Gga_rs16176409	rs16176409	TeW	AA	4.87e-14
Z	45300030	Gga_rs14015526	rs14015526	21	299152	Gga_rs16176412	rs16176412	TeW	AA	4.87e-14
Z	39189946	Gga_rs14745723	rs14745723	21	402941	Gga_rs14281175	rs14281175	TeW	AA	5.01e-14
Z	39256770	Gga_rs14787078	rs14787078	21	402941	Gga_rs14281175	rs14281175	TeW	AA	5.01e-14
Z	39223668	Gga_rs16131986	rs16131986	21	402941	Gga_rs14281175	rs14281175	TeW	AA	5.01e-14
Z	38066346	Gga_rs16768723	rs16768723	21	402941	Gga_rs14281175	rs14281175	TeW	AA	5.01e-14
Z	39415378	Gga_rs16781713	rs16781713	21	402941	Gga_rs14281175	rs14281175	TeW	AA	5.01e-14
Z	38545044	GGaluGA351567	rs317567123	21	402941	Gga_rs14281175	rs14281175	TeW	AA	5.01e-14
Z	37562582	Gga_rs14765605	rs14765605	21	332687	GGaluGA181868	rs313888034	TeW	AA	5.38e-14
Z	40514085	Gga_rs16754179	rs16754179	21	165390	Gga_rs16176404	rs16176404	TeW	AA	5.7e-14
Z	41304561	Gga_rs16132921	rs16132921	21	165390	Gga_rs16176404	rs16176404	TeW	AA	6.16e-14
Z	41304561	Gga_rs16132921	rs16132921	13	2935914	Gga_rs13728076	rs13728076	TeW	AA	7.19e-14
2	7838692	GGaluGA132637	rs312613492	20	4584541	Gga_rs16163940	rs16163940	TeW	DA	8.14e-14
2	7838692	GGaluGA132637	rs312613492	20	4672216	GGaluGA176976	rs313171975	TeW	DA	8.14e-14
Z	40514085	Gga_rs16754179	rs16754179	21	332352	GGaluGA181865	rs314965954	TeW	AA	9.7e-14
Z	39189946	Gga_rs14745723	rs14745723	21	320390	Gga_rs16176425	rs16176425	TeW	AA	9.97e-14
Z	39256770	Gga_rs14787078	rs14787078	21	320390	Gga_rs16176425	rs16176425	TeW	AA	9.97e-14
Z	39223668	Gga_rs16131986	rs16131986	21	320390	Gga_rs16176425	rs16176425	TeW	AA	9.97e-14
Z	38066346	Gga_rs16768723	rs16768723	21	320390	Gga_rs16176425	rs16176425	TeW	AA	9.97e-14
Z	39415378	Gga_rs16781713	rs16781713	21	320390	Gga_rs16176425	rs16176425	TeW	AA	9.97e-14
Z	38545044	GGaluGA351567	rs317567123	21	320390	Gga_rs16176425	rs16176425	TeW	AA	9.97e-14
Z	37246321	Gga_rs14765324	rs14765324	21	332352	GGaluGA181865	rs314965954	TeW	AA	1e-13
Z	37246321	Gga_rs14765324	rs14765324	21	165390	Gga_rs16176404	rs16176404	TeW	AA	1.06e-13
10	10985760	Gga_rs14722408	rs14722408	18	3481394	Gga_rs14109224	rs14109224	TeW	AA	1.07e-13
3	66954639	Gga_rs15379930	rs15379930	10	8906515	Gga_rs14946630	rs14946630	TeW	AA	1.14e-13
Z	37440770	Gga_rs16768474	rs16768474	21	332687	GGaluGA181868	rs313888034	TeW	AA	1.14e-13
1	35150046	GGaluGA012178	rs317707610	10	10985760	Gga_rs14722408	rs14722408	TeW	AA	1.15e-13
Z	37246321	Gga_rs14765324	rs14765324	7	15292536	Gga_rs14610843	rs14610843	TeW	AA	1.36e-13
Z	41304561	Gga_rs16132921	rs16132921	21	320390	Gga_rs16176425	rs16176425	TeW	AA	1.49e-13
Z	41304561	Gga_rs16132921	rs16132921	21	362742	GGaluGA181877	rs316891294	TeW	AA	1.49e-13
Z	37246321	Gga_rs14765324	rs14765324	21	332687	GGaluGA181868	rs313888034	TeW	AA	1.54e-13
17	4958880	Gga_rs15031414	rs15031414	19	4293430	GGaluGA126229	rs431856171	TeW	AA	1.55e-13
10	8906515	Gga_rs14946630	rs14946630	23	3930261	Gga_rs15203512	rs15203512	TeW	AA	1.69e-13
10	10985760	Gga_rs14722408	rs14722408	19	6965913	Gga_rs14122221	rs14122221	TeW	AA	1.74e-13
Z	38795339	Gga_rs16047676	rs16047676	21	423299	Gga_rs13602346	rs13602346	TeW	AA	1.87e-13
2	113366864	GGaluGA164305	rs314432362	6	23552548	GGaluGA302591	rs315151483	TeW	AA	2.23e-13
0	0	GGaluGA001288	rs312550128	15	11087819	GGaluGA111171	rs315299504	TeW	AA	2.34e-13
Z	41304561	Gga_rs16132921	rs16132921	21	647587	GGaluGA182048	rs312963281	TeW	AA	2.63e-13
Z	40514085	Gga_rs16754179	rs16754179	21	320390	Gga_rs16176425	rs16176425	TeW	AA	2.72e-13
Z	50273190	Gga_rs16112847	rs16112847	19	2598777	Gga_rs14117775	rs14117775	TeW	AD	2.78e-13
Z	41304561	Gga_rs16132921	rs16132921	21	493436	Gga_rs14281291	rs14281291	TeW	AA	2.78e-13
17	8239033	GGaluGA116954	rs313593804	5	40527889	Gga_rs14537958	rs14537958	TeW	AA	2.82e-13
Z	37246321	Gga_rs14765324	rs14765324	21	320390	Gga_rs16176425	rs16176425	TeW	AA	2.96e-13
18	10570161	Gga_rs15470196	rs15470196	20	3727753	Gga_rs13631659	rs13631659	TeW	AA	3.17e-13
10	10985760	Gga_rs14722408	rs14722408	14	9172507	Gga_rs14077321	rs14077321	TeW	AA	3.3e-13
10	3184293	GGaluGA066831	rs312329337	19	749460	Gga_rs14115528	rs14115528	TeW	AA	3.3e-13
Z	37562582	Gga_rs14765605	rs14765605	21	332352	GGaluGA181865	rs314965954	TeW	AA	3.98e-13
Z	37562582	Gga_rs14765605	rs14765605	21	165390	Gga_rs16176404	rs16176404	TeW	AA	4.14e-13
1	35150046	GGaluGA012178	rs317707610	10	8906515	Gga_rs14946630	rs14946630	TeW	AA	4.28e-13
Z	50350379	Gga_rs13793821	rs13793821	19	2598777	Gga_rs14117775	rs14117775	TeW	AD	4.31e-13
Z	50330795	Gga_rs14766785	rs14766785	19	2598777	Gga_rs14117775	rs14117775	TeW	AD	4.31e-13
Z	50311848	Gga_rs14766817	rs14766817	19	2598777	Gga_rs14117775	rs14117775	TeW	AD	4.31e-13
Z	50293134	Gga_rs14766863	rs14766863	19	2598777	Gga_rs14117775	rs14117775	TeW	AD	4.31e-13
Z	50369088	Gga_rs16769484	rs16769484	19	2598777	Gga_rs14117775	rs14117775	TeW	AD	4.31e-13
Z	45300030	Gga_rs14015526	rs14015526	21	362742	GGaluGA181877	rs316891294	TeW	AA	4.64e-13
Z	40514085	Gga_rs16754179	rs16754179	21	140660	Gga_rs15180005	rs15180005	TeW	AA	4.79e-13
10	8727671	GGaluGA068660	rs312729230	21	2462835	Gga_rs16178953	rs16178953	TeW	AA	4.9e-13
Z	40514085	Gga_rs16754179	rs16754179	21	76023	Gga_rs15179992	rs15179992	TeW	AA	4.97e-13
Z	40514085	Gga_rs16754179	rs16754179	21	219311	Gga_rs15180012	rs15180012	TeW	AA	4.97e-13
Z	40514085	Gga_rs16754179	rs16754179	21	197067	Gga_rs15180023	rs15180023	TeW	AA	4.97e-13
Z	40514085	Gga_rs16754179	rs16754179	21	87719	GGaluGA181809	rs312621287	TeW	AA	4.97e-13
Z	40514085	Gga_rs16754179	rs16754179	21	153135	GGaluGA181823	rs315641745	TeW	AA	4.97e-13
Z	41304561	Gga_rs16132921	rs16132921	21	631537	Gga_rs16176824	rs16176824	TeW	AA	5.19e-13
10	10985760	Gga_rs14722408	rs14722408	11	11248938	Gga_rs14964861	rs14964861	TeW	AA	5.2e-13
10	10985760	Gga_rs14722408	rs14722408	11	11254468	Gga_rs15617699	rs15617699	TeW	AA	5.2e-13
10	10985760	Gga_rs14722408	rs14722408	11	11224978	GGaluGA077762	rs312413327	TeW	AA	5.2e-13
Z	41304561	Gga_rs16132921	rs16132921	21	297203	Gga_rs16176409	rs16176409	TeW	AA	5.34e-13
Z	41304561	Gga_rs16132921	rs16132921	21	299152	Gga_rs16176412	rs16176412	TeW	AA	5.34e-13
3	67329136	GGaluGA227368	rs313119302	10	8746885	GGaluGA068662	rs314887691	TeW	AA	5.7e-13
17	4144454	Gga_rs15800347	rs15800347	19	4293430	GGaluGA126229	rs431856171	TeW	AA	5.8e-13
1	34236297	Gga_rs13849345	rs13849345	10	10985760	Gga_rs14722408	rs14722408	TeW	AA	5.87e-13
Z	39189946	Gga_rs14745723	rs14745723	21	277332	Gga_rs15180032	rs15180032	TeW	AA	6.06e-13
Z	39256770	Gga_rs14787078	rs14787078	21	277332	Gga_rs15180032	rs15180032	TeW	AA	6.06e-13
Z	39223668	Gga_rs16131986	rs16131986	21	277332	Gga_rs15180032	rs15180032	TeW	AA	6.06e-13
Z	39415378	Gga_rs16781713	rs16781713	21	277332	Gga_rs15180032	rs15180032	TeW	AA	6.06e-13
Z	39189946	Gga_rs14745723	rs14745723	21	304979	GGaluGA181852	rs314825899	TeW	AA	6.06e-13
Z	39256770	Gga_rs14787078	rs14787078	21	304979	GGaluGA181852	rs314825899	TeW	AA	6.06e-13
Z	39223668	Gga_rs16131986	rs16131986	21	304979	GGaluGA181852	rs314825899	TeW	AA	6.06e-13
Z	39415378	Gga_rs16781713	rs16781713	21	304979	GGaluGA181852	rs314825899	TeW	AA	6.06e-13
Z	38066346	Gga_rs16768723	rs16768723	21	277332	Gga_rs15180032	rs15180032	TeW	AA	6.07e-13
Z	38545044	GGaluGA351567	rs317567123	21	277332	Gga_rs15180032	rs15180032	TeW	AA	6.07e-13
Z	39189946	Gga_rs14745723	rs14745723	21	291087	Gga_rs15180041	rs15180041	TeW	AA	6.07e-13
Z	39256770	Gga_rs14787078	rs14787078	21	291087	Gga_rs15180041	rs15180041	TeW	AA	6.07e-13
Z	39223668	Gga_rs16131986	rs16131986	21	291087	Gga_rs15180041	rs15180041	TeW	AA	6.07e-13
Z	38066346	Gga_rs16768723	rs16768723	21	291087	Gga_rs15180041	rs15180041	TeW	AA	6.07e-13
Z	39415378	Gga_rs16781713	rs16781713	21	291087	Gga_rs15180041	rs15180041	TeW	AA	6.07e-13
Z	38545044	GGaluGA351567	rs317567123	21	291087	Gga_rs15180041	rs15180041	TeW	AA	6.07e-13
Z	38066346	Gga_rs16768723	rs16768723	21	304979	GGaluGA181852	rs314825899	TeW	AA	6.07e-13
Z	38545044	GGaluGA351567	rs317567123	21	304979	GGaluGA181852	rs314825899	TeW	AA	6.07e-13
Z	37562582	Gga_rs14765605	rs14765605	21	402941	Gga_rs14281175	rs14281175	TeW	AA	6.11e-13
10	9446678	GGaluGA068863	rs318221137	21	2907866	Gga_rs15182420	rs15182420	TeW	AA	6.16e-13
Z	39189946	Gga_rs14745723	rs14745723	21	140660	Gga_rs15180005	rs15180005	TeW	AA	6.18e-13
Z	39256770	Gga_rs14787078	rs14787078	21	140660	Gga_rs15180005	rs15180005	TeW	AA	6.18e-13
Z	39223668	Gga_rs16131986	rs16131986	21	140660	Gga_rs15180005	rs15180005	TeW	AA	6.18e-13
Z	38066346	Gga_rs16768723	rs16768723	21	140660	Gga_rs15180005	rs15180005	TeW	AA	6.18e-13
Z	39415378	Gga_rs16781713	rs16781713	21	140660	Gga_rs15180005	rs15180005	TeW	AA	6.18e-13
Z	38545044	GGaluGA351567	rs317567123	21	140660	Gga_rs15180005	rs15180005	TeW	AA	6.18e-13
Z	39189946	Gga_rs14745723	rs14745723	21	76023	Gga_rs15179992	rs15179992	TeW	AA	6.46e-13
Z	39256770	Gga_rs14787078	rs14787078	21	76023	Gga_rs15179992	rs15179992	TeW	AA	6.46e-13
Z	39223668	Gga_rs16131986	rs16131986	21	76023	Gga_rs15179992	rs15179992	TeW	AA	6.46e-13
Z	38066346	Gga_rs16768723	rs16768723	21	76023	Gga_rs15179992	rs15179992	TeW	AA	6.46e-13
Z	39415378	Gga_rs16781713	rs16781713	21	76023	Gga_rs15179992	rs15179992	TeW	AA	6.46e-13
Z	38545044	GGaluGA351567	rs317567123	21	76023	Gga_rs15179992	rs15179992	TeW	AA	6.46e-13
Z	39189946	Gga_rs14745723	rs14745723	21	219311	Gga_rs15180012	rs15180012	TeW	AA	6.46e-13
Z	39256770	Gga_rs14787078	rs14787078	21	219311	Gga_rs15180012	rs15180012	TeW	AA	6.46e-13
Z	39223668	Gga_rs16131986	rs16131986	21	219311	Gga_rs15180012	rs15180012	TeW	AA	6.46e-13
Z	38066346	Gga_rs16768723	rs16768723	21	219311	Gga_rs15180012	rs15180012	TeW	AA	6.46e-13
Z	39415378	Gga_rs16781713	rs16781713	21	219311	Gga_rs15180012	rs15180012	TeW	AA	6.46e-13
Z	38545044	GGaluGA351567	rs317567123	21	219311	Gga_rs15180012	rs15180012	TeW	AA	6.46e-13
Z	39189946	Gga_rs14745723	rs14745723	21	197067	Gga_rs15180023	rs15180023	TeW	AA	6.46e-13
Z	39256770	Gga_rs14787078	rs14787078	21	197067	Gga_rs15180023	rs15180023	TeW	AA	6.46e-13
Z	39223668	Gga_rs16131986	rs16131986	21	197067	Gga_rs15180023	rs15180023	TeW	AA	6.46e-13
Z	38066346	Gga_rs16768723	rs16768723	21	197067	Gga_rs15180023	rs15180023	TeW	AA	6.46e-13
Z	39415378	Gga_rs16781713	rs16781713	21	197067	Gga_rs15180023	rs15180023	TeW	AA	6.46e-13
Z	38545044	GGaluGA351567	rs317567123	21	197067	Gga_rs15180023	rs15180023	TeW	AA	6.46e-13
Z	39189946	Gga_rs14745723	rs14745723	21	87719	GGaluGA181809	rs312621287	TeW	AA	6.46e-13
Z	39256770	Gga_rs14787078	rs14787078	21	87719	GGaluGA181809	rs312621287	TeW	AA	6.46e-13
Z	39223668	Gga_rs16131986	rs16131986	21	87719	GGaluGA181809	rs312621287	TeW	AA	6.46e-13
Z	38066346	Gga_rs16768723	rs16768723	21	87719	GGaluGA181809	rs312621287	TeW	AA	6.46e-13
Z	39415378	Gga_rs16781713	rs16781713	21	87719	GGaluGA181809	rs312621287	TeW	AA	6.46e-13
Z	38545044	GGaluGA351567	rs317567123	21	87719	GGaluGA181809	rs312621287	TeW	AA	6.46e-13
Z	39189946	Gga_rs14745723	rs14745723	21	153135	GGaluGA181823	rs315641745	TeW	AA	6.46e-13
Z	39256770	Gga_rs14787078	rs14787078	21	153135	GGaluGA181823	rs315641745	TeW	AA	6.46e-13
Z	39223668	Gga_rs16131986	rs16131986	21	153135	GGaluGA181823	rs315641745	TeW	AA	6.46e-13
Z	38066346	Gga_rs16768723	rs16768723	21	153135	GGaluGA181823	rs315641745	TeW	AA	6.46e-13
Z	39415378	Gga_rs16781713	rs16781713	21	153135	GGaluGA181823	rs315641745	TeW	AA	6.46e-13
Z	38545044	GGaluGA351567	rs317567123	21	153135	GGaluGA181823	rs315641745	TeW	AA	6.46e-13
19	780372	GGaluGA001290	rs315592218	15	11087819	GGaluGA111171	rs315299504	TeW	AA	6.62e-13
4	29989749	Gga_rs15527639	rs15527639	10	10985760	Gga_rs14722408	rs14722408	TeW	AA	6.69e-13
Z	40514085	Gga_rs16754179	rs16754179	21	277332	Gga_rs15180032	rs15180032	TeW	AA	7.35e-13
Z	40514085	Gga_rs16754179	rs16754179	21	291087	Gga_rs15180041	rs15180041	TeW	AA	7.35e-13
Z	40514085	Gga_rs16754179	rs16754179	21	304979	GGaluGA181852	rs314825899	TeW	AA	7.35e-13
Z	41304561	Gga_rs16132921	rs16132921	21	277332	Gga_rs15180032	rs15180032	TeW	AA	7.54e-13
Z	41304561	Gga_rs16132921	rs16132921	21	291087	Gga_rs15180041	rs15180041	TeW	AA	7.54e-13
Z	41304561	Gga_rs16132921	rs16132921	21	304979	GGaluGA181852	rs314825899	TeW	AA	7.54e-13
Z	41304561	Gga_rs16132921	rs16132921	19	749460	Gga_rs14115528	rs14115528	TeW	AA	7.68e-13
10	10985760	Gga_rs14722408	rs14722408	11	11439868	Gga_rs15618078	rs15618078	TeW	AA	7.72e-13
Z	39189946	Gga_rs14745723	rs14745723	21	125790	Gga_rs10732124	rs10732124	TeW	AA	7.96e-13
Z	39256770	Gga_rs14787078	rs14787078	21	125790	Gga_rs10732124	rs10732124	TeW	AA	7.96e-13
Z	39223668	Gga_rs16131986	rs16131986	21	125790	Gga_rs10732124	rs10732124	TeW	AA	7.96e-13
Z	38066346	Gga_rs16768723	rs16768723	21	125790	Gga_rs10732124	rs10732124	TeW	AA	7.96e-13
Z	39415378	Gga_rs16781713	rs16781713	21	125790	Gga_rs10732124	rs10732124	TeW	AA	7.96e-13
Z	38545044	GGaluGA351567	rs317567123	21	125790	Gga_rs10732124	rs10732124	TeW	AA	7.96e-13
Z	39189946	Gga_rs14745723	rs14745723	21	113769	Gga_rs15179999	rs15179999	TeW	AA	7.96e-13
Z	39256770	Gga_rs14787078	rs14787078	21	113769	Gga_rs15179999	rs15179999	TeW	AA	7.96e-13
Z	39223668	Gga_rs16131986	rs16131986	21	113769	Gga_rs15179999	rs15179999	TeW	AA	7.96e-13
Z	38066346	Gga_rs16768723	rs16768723	21	113769	Gga_rs15179999	rs15179999	TeW	AA	7.96e-13
Z	39415378	Gga_rs16781713	rs16781713	21	113769	Gga_rs15179999	rs15179999	TeW	AA	7.96e-13
Z	38545044	GGaluGA351567	rs317567123	21	113769	Gga_rs15179999	rs15179999	TeW	AA	7.96e-13
Z	39189946	Gga_rs14745723	rs14745723	21	145617	Gga_rs15180007	rs15180007	TeW	AA	7.96e-13
Z	39256770	Gga_rs14787078	rs14787078	21	145617	Gga_rs15180007	rs15180007	TeW	AA	7.96e-13
Z	39223668	Gga_rs16131986	rs16131986	21	145617	Gga_rs15180007	rs15180007	TeW	AA	7.96e-13
Z	38066346	Gga_rs16768723	rs16768723	21	145617	Gga_rs15180007	rs15180007	TeW	AA	7.96e-13
Z	39415378	Gga_rs16781713	rs16781713	21	145617	Gga_rs15180007	rs15180007	TeW	AA	7.96e-13
Z	38545044	GGaluGA351567	rs317567123	21	145617	Gga_rs15180007	rs15180007	TeW	AA	7.96e-13
3	30295281	GGaluGA214915	rs317641711	10	8906515	Gga_rs14946630	rs14946630	TeW	AA	8.22e-13
18	9975580	GGaluGA122948	rs316999048	20	3727753	Gga_rs13631659	rs13631659	TeW	AA	8.39e-13
Z	41304561	Gga_rs16132921	rs16132921	21	140660	Gga_rs15180005	rs15180005	TeW	AA	8.55e-13
10	10985760	Gga_rs14722408	rs14722408	11	11689794	Gga_rs13613819	rs13613819	TeW	AA	8.79e-13
Z	37246321	Gga_rs14765324	rs14765324	21	402941	Gga_rs14281175	rs14281175	TeW	AA	8.81e-13
Z	41304561	Gga_rs16132921	rs16132921	21	76023	Gga_rs15179992	rs15179992	TeW	AA	8.93e-13
Z	41304561	Gga_rs16132921	rs16132921	21	219311	Gga_rs15180012	rs15180012	TeW	AA	8.93e-13
Z	41304561	Gga_rs16132921	rs16132921	21	197067	Gga_rs15180023	rs15180023	TeW	AA	8.93e-13
Z	41304561	Gga_rs16132921	rs16132921	21	87719	GGaluGA181809	rs312621287	TeW	AA	8.93e-13
Z	41304561	Gga_rs16132921	rs16132921	21	153135	GGaluGA181823	rs315641745	TeW	AA	8.93e-13
2	112457666	Gga_rs16106801	rs16106801	10	8906515	Gga_rs14946630	rs14946630	TeW	AA	9.39e-13
2	113366864	GGaluGA164305	rs314432362	10	9446678	GGaluGA068863	rs318221137	TeW	AA	9.79e-13
Z	46624513	GGaluGA352325	rs313511871	19	2598777	Gga_rs14117775	rs14117775	TeW	AD	9.82e-13
Z	46636984	GGaluGA352328	rs317820502	19	2598777	Gga_rs14117775	rs14117775	TeW	AD	9.82e-13
0	0	GGaluGA001498	rs314944165	2	3767437	Gga_rs15869368	rs15869368	TeW	AA	9.92e-13
Z	45300030	Gga_rs14015526	rs14015526	21	277332	Gga_rs15180032	rs15180032	TeW	AA	1.02e-12
Z	45300030	Gga_rs14015526	rs14015526	21	291087	Gga_rs15180041	rs15180041	TeW	AA	1.02e-12
Z	45300030	Gga_rs14015526	rs14015526	21	304979	GGaluGA181852	rs314825899	TeW	AA	1.02e-12
2	112441382	Gga_rs14235945	rs14235945	10	8906515	Gga_rs14946630	rs14946630	TeW	AA	1.04e-12
Z	37440770	Gga_rs16768474	rs16768474	21	332352	GGaluGA181865	rs314965954	TeW	AA	1.04e-12
Z	37440770	Gga_rs16768474	rs16768474	21	165390	Gga_rs16176404	rs16176404	TeW	AA	1.1e-12
Z	41304561	Gga_rs16132921	rs16132921	21	125790	Gga_rs10732124	rs10732124	TeW	AA	1.11e-12
Z	41304561	Gga_rs16132921	rs16132921	21	113769	Gga_rs15179999	rs15179999	TeW	AA	1.11e-12
Z	41304561	Gga_rs16132921	rs16132921	21	145617	Gga_rs15180007	rs15180007	TeW	AA	1.11e-12
0	0	Gga_rs13768547	rs13768547	7	15292536	Gga_rs14610843	rs14610843	TeW	AA	1.12e-12
Z	38795339	Gga_rs16047676	rs16047676	21	332687	GGaluGA181868	rs313888034	TeW	AA	1.12e-12
10	5138248	Gga_rs14003094	rs14003094	19	455608	Gga_rs15834332	rs15834332	TeW	AA	1.14e-12
Z	37562582	Gga_rs14765605	rs14765605	21	320390	Gga_rs16176425	rs16176425	TeW	AA	1.18e-12
10	11000817	Gga_rs14006710	rs14006710	14	7181826	Gga_rs14075533	rs14075533	TeW	AA	1.19e-12
1	47013025	Gga_rs13861848	rs13861848	10	10985760	Gga_rs14722408	rs14722408	TeW	AA	1.19e-12
Z	51831295	GGaluGA352977	rs312669463	7	15292536	Gga_rs14610843	rs14610843	TeW	AA	1.2e-12
2	7838692	GGaluGA132637	rs312613492	20	4382851	GGaluGA176838	rs317848890	TeW	DA	1.2e-12
Z	38424448	Gga_rs14766107	rs14766107	21	297203	Gga_rs16176409	rs16176409	TeW	AA	1.26e-12
Z	38424448	Gga_rs14766107	rs14766107	21	299152	Gga_rs16176412	rs16176412	TeW	AA	1.26e-12
Z	40514085	Gga_rs16754179	rs16754179	21	125790	Gga_rs10732124	rs10732124	TeW	AA	1.27e-12
Z	40514085	Gga_rs16754179	rs16754179	21	113769	Gga_rs15179999	rs15179999	TeW	AA	1.27e-12
Z	40514085	Gga_rs16754179	rs16754179	21	145617	Gga_rs15180007	rs15180007	TeW	AA	1.27e-12
4	25027137	GGaluGA250358	rs317487564	1	48340264	GGaluGA016485	rs313235724	TeW	AA	1.27e-12
1	47160621	GGaluGA015919	rs313837344	3	69163327	Gga_rs14374407	rs14374407	TeW	AA	1.28e-12
1	47160621	GGaluGA015919	rs313837344	3	69122788	Gga_rs16296999	rs16296999	TeW	AA	1.28e-12
1	47160621	GGaluGA015919	rs313837344	3	69143683	Gga_rs16297003	rs16297003	TeW	AA	1.28e-12
3	67329136	GGaluGA227368	rs313119302	10	8779524	Gga_rs14703430	rs14703430	TeW	AA	1.31e-12
Z	37440770	Gga_rs16768474	rs16768474	7	15292536	Gga_rs14610843	rs14610843	TeW	AA	1.43e-12
19	337468	GGaluGA123707	rs313016764	15	11447949	GGaluGA111340	rs316622995	TeW	AA	1.44e-12
Z	39120198	Gga_rs16781643	rs16781643	21	297203	Gga_rs16176409	rs16176409	TeW	AA	1.46e-12
Z	39120198	Gga_rs16781643	rs16781643	21	299152	Gga_rs16176412	rs16176412	TeW	AA	1.46e-12
Z	37246321	Gga_rs14765324	rs14765324	21	140660	Gga_rs15180005	rs15180005	TeW	AA	1.56e-12
2	7838692	GGaluGA132637	rs312613492	20	4648882	GGaluGA176973	rs313254488	TeW	DA	1.57e-12
Z	37246321	Gga_rs14765324	rs14765324	21	277332	Gga_rs15180032	rs15180032	TeW	AA	1.59e-12
Z	37246321	Gga_rs14765324	rs14765324	21	291087	Gga_rs15180041	rs15180041	TeW	AA	1.59e-12
Z	37246321	Gga_rs14765324	rs14765324	21	304979	GGaluGA181852	rs314825899	TeW	AA	1.59e-12
Z	37246321	Gga_rs14765324	rs14765324	21	76023	Gga_rs15179992	rs15179992	TeW	AA	1.63e-12
Z	37246321	Gga_rs14765324	rs14765324	21	219311	Gga_rs15180012	rs15180012	TeW	AA	1.63e-12
Z	37246321	Gga_rs14765324	rs14765324	21	197067	Gga_rs15180023	rs15180023	TeW	AA	1.63e-12
Z	37246321	Gga_rs14765324	rs14765324	21	87719	GGaluGA181809	rs312621287	TeW	AA	1.63e-12
Z	37246321	Gga_rs14765324	rs14765324	21	153135	GGaluGA181823	rs315641745	TeW	AA	1.63e-12
Z	37440770	Gga_rs16768474	rs16768474	21	402941	Gga_rs14281175	rs14281175	TeW	AA	1.68e-12
13	14862235	Gga_rs14063643	rs14063643	0	0	GGaluGA193244	rs314159749	TeW	DA	1.69e-12
Z	52021463	Gga_rs13805726	rs13805726	7	15292536	Gga_rs14610843	rs14610843	TeW	AA	1.7e-12
Z	52270482	Gga_rs14768843	rs14768843	7	15292536	Gga_rs14610843	rs14610843	TeW	AA	1.7e-12
Z	52413773	Gga_rs14768956	rs14768956	7	15292536	Gga_rs14610843	rs14610843	TeW	AA	1.7e-12
Z	52044108	GGaluGA353033	rs315472886	7	15292536	Gga_rs14610843	rs14610843	TeW	AA	1.7e-12
Z	52404922	GGaluGA353125	rs316670655	7	15292536	Gga_rs14610843	rs14610843	TeW	AA	1.7e-12
10	9446678	GGaluGA068863	rs318221137	6	7504710	Gga_rs15772807	rs15772807	TeW	AA	1.73e-12
10	10985760	Gga_rs14722408	rs14722408	23	4062144	Gga_rs16190558	rs16190558	TeW	AA	1.79e-12
Z	78488344	Gga_rs14724540	rs14724540	1	136744961	Gga_rs13946018	rs13946018	TeW	AD	1.8e-12
Z	40393058	Gga_rs14787751	rs14787751	21	423299	Gga_rs13602346	rs13602346	TeW	AA	1.85e-12
Z	40411585	Gga_rs16782083	rs16782083	21	423299	Gga_rs13602346	rs13602346	TeW	AA	1.85e-12
Z	39189946	Gga_rs14745723	rs14745723	7	15292536	Gga_rs14610843	rs14610843	TeW	AA	1.97e-12
Z	39256770	Gga_rs14787078	rs14787078	7	15292536	Gga_rs14610843	rs14610843	TeW	AA	1.97e-12
Z	39223668	Gga_rs16131986	rs16131986	7	15292536	Gga_rs14610843	rs14610843	TeW	AA	1.97e-12
Z	38066346	Gga_rs16768723	rs16768723	7	15292536	Gga_rs14610843	rs14610843	TeW	AA	1.97e-12
Z	39415378	Gga_rs16781713	rs16781713	7	15292536	Gga_rs14610843	rs14610843	TeW	AA	1.97e-12
Z	38545044	GGaluGA351567	rs317567123	7	15292536	Gga_rs14610843	rs14610843	TeW	AA	1.97e-12
10	5503681	GGaluGA067706	rs315972106	19	455608	Gga_rs15834332	rs15834332	TeW	AA	1.99e-12
3	30295281	GGaluGA214915	rs317641711	10	10985760	Gga_rs14722408	rs14722408	TeW	AA	2.02e-12
Z	37562582	Gga_rs14765605	rs14765605	7	15292536	Gga_rs14610843	rs14610843	TeW	AA	2.08e-12
1	69885637	Gga_rs13884228	rs13884228	2	111958084	Gga_rs15143320	rs15143320	TeW	AA	2.09e-12
1	34236297	Gga_rs13849345	rs13849345	2	4945138	Gga_rs15872807	rs15872807	TeW	AA	2.12e-12
5	43927808	Gga_rs14541277	rs14541277	11	10129054	Gga_rs14024723	rs14024723	TeW	AA	2.19e-12
Z	40514085	Gga_rs16754179	rs16754179	21	402941	Gga_rs14281175	rs14281175	TeW	AA	2.19e-12
1	164041232	Gga_rs13966366	rs13966366	3	67329136	GGaluGA227368	rs313119302	TeW	AA	2.19e-12
Z	45300030	Gga_rs14015526	rs14015526	21	402941	Gga_rs14281175	rs14281175	TeW	AA	2.22e-12
Z	37246321	Gga_rs14765324	rs14765324	21	125790	Gga_rs10732124	rs10732124	TeW	AA	2.23e-12
Z	37246321	Gga_rs14765324	rs14765324	21	113769	Gga_rs15179999	rs15179999	TeW	AA	2.23e-12
Z	37246321	Gga_rs14765324	rs14765324	21	145617	Gga_rs15180007	rs15180007	TeW	AA	2.23e-12
Z	39189946	Gga_rs14745723	rs14745723	21	362742	GGaluGA181877	rs316891294	TeW	AA	2.56e-12
Z	39256770	Gga_rs14787078	rs14787078	21	362742	GGaluGA181877	rs316891294	TeW	AA	2.56e-12
Z	39223668	Gga_rs16131986	rs16131986	21	362742	GGaluGA181877	rs316891294	TeW	AA	2.56e-12
Z	38066346	Gga_rs16768723	rs16768723	21	362742	GGaluGA181877	rs316891294	TeW	AA	2.56e-12
Z	39415378	Gga_rs16781713	rs16781713	21	362742	GGaluGA181877	rs316891294	TeW	AA	2.56e-12
Z	38545044	GGaluGA351567	rs317567123	21	362742	GGaluGA181877	rs316891294	TeW	AA	2.56e-12
7	12492552	GGaluGA321854	rs313012826	Z	37246321	Gga_rs14765324	rs14765324	TeW	AA	2.57e-12
1	125158754	Gga_rs13935538	rs13935538	12	2850932	Gga_rs14032439	rs14032439	TeW	AA	2.75e-12
10	8746885	GGaluGA068662	rs314887691	23	3930261	Gga_rs15203512	rs15203512	TeW	AA	2.75e-12
1	35150046	GGaluGA012178	rs317707610	10	9446678	GGaluGA068863	rs318221137	TeW	AA	2.76e-12
Z	39120198	Gga_rs16781643	rs16781643	21	423299	Gga_rs13602346	rs13602346	TeW	AA	2.8e-12
1	47160621	GGaluGA015919	rs313837344	3	69926495	Gga_rs14374705	rs14374705	TeW	AA	2.86e-12
Z	37440770	Gga_rs16768474	rs16768474	21	320390	Gga_rs16176425	rs16176425	TeW	AA	2.87e-12
10	8906515	Gga_rs14946630	rs14946630	6	8482587	Gga_rs16539582	rs16539582	TeW	AA	2.92e-12
1	157010778	Gga_rs13958536	rs13958536	21	493436	Gga_rs14281291	rs14281291	TeW	AA	2.94e-12
Z	52858365	Gga_rs14769351	rs14769351	7	15292536	Gga_rs14610843	rs14610843	TeW	AA	2.96e-12
Z	52766210	GGaluGA353240	rs312878639	7	15292536	Gga_rs14610843	rs14610843	TeW	AA	2.96e-12
Z	38424448	Gga_rs14766107	rs14766107	21	423299	Gga_rs13602346	rs13602346	TeW	AA	2.97e-12
Z	40514085	Gga_rs16754179	rs16754179	21	647587	GGaluGA182048	rs312963281	TeW	AA	3.22e-12
3	57186783	GGaluGA224324	rs80690304	10	1857799	Gga_rs13615525	rs13615525	TeW	AA	3.25e-12
1	128368109	Gga_rs13623604	rs13623604	12	2850932	Gga_rs14032439	rs14032439	TeW	AA	3.29e-12
Z	45695927	GGaluGA352176	rs316100592	21	423299	Gga_rs13602346	rs13602346	TeW	AA	3.32e-12
1	125277924	Gga_rs15416181	rs15416181	12	2850932	Gga_rs14032439	rs14032439	TeW	AA	3.36e-12
4	6363757	Gga_rs14423807	rs14423807	19	4293430	GGaluGA126229	rs431856171	TeW	AA	3.49e-12
Z	46745968	Gga_rs14016510	rs14016510	21	493436	Gga_rs14281291	rs14281291	TeW	AA	3.52e-12
10	9417675	Gga_rs10729265	rs10729265	21	2907866	Gga_rs15182420	rs15182420	TeW	AA	3.58e-12
Z	40514085	Gga_rs16754179	rs16754179	21	362742	GGaluGA181877	rs316891294	TeW	AA	3.65e-12
10	8906515	Gga_rs14946630	rs14946630	13	12505974	Gga_rs14061794	rs14061794	TeW	AA	3.74e-12
1	47160621	GGaluGA015919	rs313837344	3	69032844	Gga_rs14374358	rs14374358	TeW	AA	3.86e-12
1	47160621	GGaluGA015919	rs313837344	3	69061047	Gga_rs16296970	rs16296970	TeW	AA	3.86e-12
0	0	GGaluGA001498	rs314944165	2	1844139	Gga_rs14127677	rs14127677	TeW	AA	3.91e-12
2	113366864	GGaluGA164305	rs314432362	21	423299	Gga_rs13602346	rs13602346	TeW	AA	3.98e-12
18	3798509	GGaluGA119622	rs312783505	19	2598777	Gga_rs14117775	rs14117775	TeW	AD	4.01e-12
Z	41304561	Gga_rs16132921	rs16132921	19	1132089	Gga_rs13573256	rs13573256	TeW	AA	4.1e-12
4	29786327	Gga_rs14444846	rs14444846	2	4732428	Gga_rs14131217	rs14131217	TeW	AA	4.16e-12
10	5419014	Gga_rs15569613	rs15569613	19	455608	Gga_rs15834332	rs15834332	TeW	AA	4.2e-12
10	5443562	GGaluGA067693	rs317672410	19	455608	Gga_rs15834332	rs15834332	TeW	AA	4.2e-12
Z	37562582	Gga_rs14765605	rs14765605	19	1132089	Gga_rs13573256	rs13573256	TeW	AA	4.27e-12
3	66954639	Gga_rs15379930	rs15379930	19	4905171	Gga_rs15047603	rs15047603	TeW	AA	4.33e-12
Z	37246321	Gga_rs14765324	rs14765324	19	1132089	Gga_rs13573256	rs13573256	TeW	AA	4.36e-12
1	125051400	GGaluGA043014	rs316051609	12	2850932	Gga_rs14032439	rs14032439	TeW	AA	4.38e-12
10	4625279	Gga_rs14002835	rs14002835	19	455608	Gga_rs15834332	rs15834332	TeW	AA	4.42e-12
Z	70466023	Gga_rs16125407	rs16125407	10	10985760	Gga_rs14722408	rs14722408	TeW	AA	4.46e-12
18	9517898	GGaluGA001493	rs313197753	2	3767437	Gga_rs15869368	rs15869368	TeW	AA	4.61e-12
3	72555027	Gga_rs15389428	rs15389428	10	1740198	Gga_rs14691518	rs14691518	TeW	AA	4.62e-12
4	6363757	Gga_rs14423807	rs14423807	10	5174379	Gga_rs14003104	rs14003104	TeW	AA	4.65e-12
Z	39189946	Gga_rs14745723	rs14745723	21	297203	Gga_rs16176409	rs16176409	TeW	AA	4.69e-12
Z	39256770	Gga_rs14787078	rs14787078	21	297203	Gga_rs16176409	rs16176409	TeW	AA	4.69e-12
Z	39223668	Gga_rs16131986	rs16131986	21	297203	Gga_rs16176409	rs16176409	TeW	AA	4.69e-12
Z	38066346	Gga_rs16768723	rs16768723	21	297203	Gga_rs16176409	rs16176409	TeW	AA	4.69e-12
Z	39415378	Gga_rs16781713	rs16781713	21	297203	Gga_rs16176409	rs16176409	TeW	AA	4.69e-12
Z	38545044	GGaluGA351567	rs317567123	21	297203	Gga_rs16176409	rs16176409	TeW	AA	4.69e-12
Z	39189946	Gga_rs14745723	rs14745723	21	299152	Gga_rs16176412	rs16176412	TeW	AA	4.69e-12
Z	39256770	Gga_rs14787078	rs14787078	21	299152	Gga_rs16176412	rs16176412	TeW	AA	4.69e-12
Z	39223668	Gga_rs16131986	rs16131986	21	299152	Gga_rs16176412	rs16176412	TeW	AA	4.69e-12
Z	38066346	Gga_rs16768723	rs16768723	21	299152	Gga_rs16176412	rs16176412	TeW	AA	4.69e-12
Z	39415378	Gga_rs16781713	rs16781713	21	299152	Gga_rs16176412	rs16176412	TeW	AA	4.69e-12
Z	38545044	GGaluGA351567	rs317567123	21	299152	Gga_rs16176412	rs16176412	TeW	AA	4.69e-12
Z	72188217	Gga_rs14781886	rs14781886	10	10985760	Gga_rs14722408	rs14722408	TeW	AA	4.9e-12
4	6363757	Gga_rs14423807	rs14423807	15	10830311	Gga_rs14095439	rs14095439	TeW	AA	4.91e-12
1	38564376	Gga_rs13854171	rs13854171	10	10985760	Gga_rs14722408	rs14722408	TeW	AA	4.91e-12
1	38589529	Gga_rs13854218	rs13854218	10	10985760	Gga_rs14722408	rs14722408	TeW	AA	4.91e-12
1	38672568	Gga_rs13854300	rs13854300	10	10985760	Gga_rs14722408	rs14722408	TeW	AA	4.91e-12
1	38740119	Gga_rs13854399	rs13854399	10	10985760	Gga_rs14722408	rs14722408	TeW	AA	4.91e-12
1	38677374	GGaluGA013678	rs314621209	10	10985760	Gga_rs14722408	rs14722408	TeW	AA	4.91e-12
Z	36123796	Gga_rs16081040	rs16081040	19	749460	Gga_rs14115528	rs14115528	TeW	AA	5.02e-12
3	12376684	GGaluGA001235	rs312529318	21	2405457	GGaluGA183148	rs317282885	TeW	AA	5.02e-12
2	111824277	Gga_rs16105633	rs16105633	21	332687	GGaluGA181868	rs313888034	TeW	AA	5.09e-12
10	10985760	Gga_rs14722408	rs14722408	11	11525974	Gga_rs15618168	rs15618168	TeW	AA	5.22e-12
Z	41304561	Gga_rs16132921	rs16132921	0	0	GGaluGA076604	rs317327168	TeW	AA	5.24e-12
Z	40514085	Gga_rs16754179	rs16754179	21	631537	Gga_rs16176824	rs16176824	TeW	AA	5.35e-12
4	6300901	Gga_rs14423789	rs14423789	19	4293430	GGaluGA126229	rs431856171	TeW	AA	5.38e-12
Z	39189946	Gga_rs14745723	rs14745723	21	493436	Gga_rs14281291	rs14281291	TeW	AA	5.53e-12
Z	39256770	Gga_rs14787078	rs14787078	21	493436	Gga_rs14281291	rs14281291	TeW	AA	5.53e-12
Z	39223668	Gga_rs16131986	rs16131986	21	493436	Gga_rs14281291	rs14281291	TeW	AA	5.53e-12
Z	38066346	Gga_rs16768723	rs16768723	21	493436	Gga_rs14281291	rs14281291	TeW	AA	5.53e-12
Z	39415378	Gga_rs16781713	rs16781713	21	493436	Gga_rs14281291	rs14281291	TeW	AA	5.53e-12
Z	38545044	GGaluGA351567	rs317567123	21	493436	Gga_rs14281291	rs14281291	TeW	AA	5.53e-12
10	7317555	GGaluGA068209	rs314777920	19	376132	GGaluGA123738	rs317151172	TeW	AD	5.54e-12
3	67419041	Gga_rs14372838	rs14372838	20	12098952	Gga_rs15178951	rs15178951	TeW	AA	5.66e-12
Z	37562582	Gga_rs14765605	rs14765605	21	277332	Gga_rs15180032	rs15180032	TeW	AA	5.69e-12
Z	37562582	Gga_rs14765605	rs14765605	21	291087	Gga_rs15180041	rs15180041	TeW	AA	5.69e-12
Z	37562582	Gga_rs14765605	rs14765605	21	304979	GGaluGA181852	rs314825899	TeW	AA	5.69e-12
1	47043721	Gga_rs14820030	rs14820030	10	10985760	Gga_rs14722408	rs14722408	TeW	AA	5.92e-12
Z	37440770	Gga_rs16768474	rs16768474	19	1132089	Gga_rs13573256	rs13573256	TeW	AA	5.96e-12
4	83999639	Gga_rs29008997	rs29008997	10	10985760	Gga_rs14722408	rs14722408	TeW	AA	6.02e-12
1	35164274	Gga_rs13750920	rs13750920	10	10985760	Gga_rs14722408	rs14722408	TeW	AA	6.03e-12
Z	37562582	Gga_rs14765605	rs14765605	21	140660	Gga_rs15180005	rs15180005	TeW	AA	6.04e-12
10	9446678	GGaluGA068863	rs318221137	13	12505974	Gga_rs14061794	rs14061794	TeW	AA	6.12e-12
Z	39120198	Gga_rs16781643	rs16781643	21	277332	Gga_rs15180032	rs15180032	TeW	AA	6.15e-12
Z	39120198	Gga_rs16781643	rs16781643	21	291087	Gga_rs15180041	rs15180041	TeW	AA	6.15e-12
Z	39120198	Gga_rs16781643	rs16781643	21	304979	GGaluGA181852	rs314825899	TeW	AA	6.15e-12
Z	37562582	Gga_rs14765605	rs14765605	21	76023	Gga_rs15179992	rs15179992	TeW	AA	6.29e-12
Z	37562582	Gga_rs14765605	rs14765605	21	219311	Gga_rs15180012	rs15180012	TeW	AA	6.29e-12
Z	37562582	Gga_rs14765605	rs14765605	21	197067	Gga_rs15180023	rs15180023	TeW	AA	6.29e-12
Z	37562582	Gga_rs14765605	rs14765605	21	87719	GGaluGA181809	rs312621287	TeW	AA	6.29e-12
Z	37562582	Gga_rs14765605	rs14765605	21	153135	GGaluGA181823	rs315641745	TeW	AA	6.29e-12
Z	72398907	Gga_rs14782065	rs14782065	10	10985760	Gga_rs14722408	rs14722408	TeW	AA	6.38e-12
Z	72419502	Gga_rs14782072	rs14782072	10	10985760	Gga_rs14722408	rs14722408	TeW	AA	6.38e-12
Z	37246321	Gga_rs14765324	rs14765324	7	14846223	Gga_rs14610546	rs14610546	TeW	AA	6.65e-12
5	43927808	Gga_rs14541277	rs14541277	14	11267313	GGaluGA103931	rs80624180	TeW	DA	6.78e-12
Z	38424448	Gga_rs14766107	rs14766107	21	277332	Gga_rs15180032	rs15180032	TeW	AA	6.81e-12
Z	38424448	Gga_rs14766107	rs14766107	21	291087	Gga_rs15180041	rs15180041	TeW	AA	6.81e-12
Z	38424448	Gga_rs14766107	rs14766107	21	304979	GGaluGA181852	rs314825899	TeW	AA	6.81e-12
Z	38795339	Gga_rs16047676	rs16047676	21	165390	Gga_rs16176404	rs16176404	TeW	AA	6.95e-12
Z	45695927	GGaluGA352176	rs316100592	21	332687	GGaluGA181868	rs313888034	TeW	AA	6.98e-12
Z	46745968	Gga_rs14016510	rs14016510	19	2598777	Gga_rs14117775	rs14117775	TeW	AD	7.28e-12
4	4737022	Gga_rs14422439	rs14422439	6	23552548	GGaluGA302591	rs315151483	TeW	AA	7.28e-12
10	13689220	Gga_rs14009901	rs14009901	19	4293430	GGaluGA126229	rs431856171	TeW	AA	7.51e-12
Z	52963924	Gga_rs14769446	rs14769446	7	15292536	Gga_rs14610843	rs14610843	TeW	AA	7.59e-12
Z	52918067	GGaluGA353279	rs315992140	7	15292536	Gga_rs14610843	rs14610843	TeW	AA	7.59e-12
Z	37562582	Gga_rs14765605	rs14765605	21	125790	Gga_rs10732124	rs10732124	TeW	AA	7.78e-12
Z	37562582	Gga_rs14765605	rs14765605	21	113769	Gga_rs15179999	rs15179999	TeW	AA	7.78e-12
Z	37562582	Gga_rs14765605	rs14765605	21	145617	Gga_rs15180007	rs15180007	TeW	AA	7.78e-12
Z	40514085	Gga_rs16754179	rs16754179	21	297203	Gga_rs16176409	rs16176409	TeW	AA	7.78e-12
Z	40514085	Gga_rs16754179	rs16754179	21	299152	Gga_rs16176412	rs16176412	TeW	AA	7.78e-12
0	0	GGaluGA000486	rs312975291	10	10985760	Gga_rs14722408	rs14722408	TeW	AA	7.88e-12
Z	45300030	Gga_rs14015526	rs14015526	21	76023	Gga_rs15179992	rs15179992	TeW	AA	7.91e-12
Z	45300030	Gga_rs14015526	rs14015526	21	219311	Gga_rs15180012	rs15180012	TeW	AA	7.91e-12
Z	45300030	Gga_rs14015526	rs14015526	21	197067	Gga_rs15180023	rs15180023	TeW	AA	7.91e-12
Z	45300030	Gga_rs14015526	rs14015526	21	87719	GGaluGA181809	rs312621287	TeW	AA	7.91e-12
Z	45300030	Gga_rs14015526	rs14015526	21	153135	GGaluGA181823	rs315641745	TeW	AA	7.91e-12
4	29229617	Gga_rs14444167	rs14444167	10	10985760	Gga_rs14722408	rs14722408	TeW	AA	8.06e-12
10	8938577	Gga_rs15574658	rs15574658	19	455608	Gga_rs15834332	rs15834332	TeW	AA	8.07e-12
4	6300901	Gga_rs14423789	rs14423789	10	5174379	Gga_rs14003104	rs14003104	TeW	AA	8.13e-12
2	2591585	Gga_rs14128559	rs14128559	18	9982914	GGaluGA122958	rs314781104	TeW	AA	8.36e-12
Z	40514085	Gga_rs16754179	rs16754179	7	15292536	Gga_rs14610843	rs14610843	TeW	AA	8.37e-12
